# Supplementary material for: Effects of Primary Viruses (PCV2, PPV1, and PRRSV) Involved in Porcine Reproductive Failure as Mono- and Coinfections with Each Other and with Emerging Viruses (PCV3 and nPPVs)
Source: Viruses. 2025 Aug 19;17(8):1137. doi: 10.3390/v17081137 (PMC12390666; doi:10.3390/v17081137)
Supplement: Supplementary file 1 [file viruses-17-01137-s001.zip]

Archive with 1 entries (1 files):
- viruses-3737747-supplementary.pdf
